# Supplementary material for: Fused Omics Data Models Reveal Gut Microbiome Signatures Specific of Inactive Stage of Juvenile Idiopathic Arthritis in Pediatric Patients
Source: Microorganisms. 2020 Oct 6;8(10):1540. doi: 10.3390/microorganisms8101540 (PMC7650812; doi:10.3390/microorganisms8101540)
Supplement: Supplementary file 1 [file microorganisms-08-01540-s001.zip]

Archive with 4 entries (4 files):
- supplementary material_R1/Supplementary Material Text S1.doc
- supplementary material_R1/Supplementary Table S1 Diet Pro Pre.docx
- supplementary material_R1/Supplementary table S2_raw GC.xls
- supplementary material_R1/Supplementary Table S3_ raw NMR.xls
