# Supplementary material for: Fused Omics Data Models Reveal Gut Microbiome Signatures Specific of Inactive Stage of Juvenile Idiopathic Arthritis in Pediatric Patients
Source: Microorganisms. 2020 Oct 6;8(10):1540. doi: 10.3390/microorganisms8101540 (PMC7650812; doi:10.3390/microorganisms8101540)
Supplement: Supplementary file 1 [file microorganisms-08-01540-s001.zip › supplementary material_R1/Supplementary table S2_raw GC.xls]

## Sheet: GCMS ppm
Sample name	Disease Stage	1-Butanol	1-Hexanol	1H-indole	1-Pentanol	2,6-Dimethyl 4 heptanone	2-Butanone	2-Nonanone	2-Octanone	2-Pentanone	4-Methyl phenol	6-Methyl-5-hepten-2-one	ACETIC ACID	Acetone	Benzaldehyde	Ethanol	Methyl Isobutyl Ketone	Phenol
MD_A_1	baseline	14.54	57.97	1209.2	16.08	24.98	0.01	9.23	7.38	1.77	1095.92	31.82	0.05	0.01	94.52	29.24	0.06	9.25
MD_A_13	inactive disease	0.08	0	8530.73	755.33	0.02	1394.85	679.44	1027.13	1732.02	35846.5	946.17	0	1661.63	1288.75	769.3	546.8	655.98
MD_A_12	persistent activity	8.4	0.08	81.78	5.52	0.99	5.82	0.07	0.03	0.02	58.94	4.11	35.03	24.55	0.02	15.56	10.76	13.02
MD_A_34	persistent activity	137.14	15.58	468.34	64.57	0.05	115.48	0.05	0.02	79.25	2892.53	38.95	300.99	373.32	145.95	85.87	158.47	76.3
MD_A_40	persistent activity	299.43	0.01	1098.47	299	0.09	996.1	0.1	684.1	601.49	13478.5	416.2	0.1	1931.92	0.07	537.09	1814.05	0.1
MD_A_14	baseline	879.02	0.01	2388.43	237.85	0.05	0.04	0.01	0.1	0.07	9363.09	322.23	1184.91	497.86	1297.18	681.04	75.33	176.19
MD_A_41	persistent activity	554.52	0.03	3214.6	52.59	0.04	0.01	0	0.01	0.03	1042.41	62.96	2663.82	0.07	207.86	1125.04	70.13	0
MD_A_16	baseline	428.32	0.05	603.8	141.36	0.03	0.01	0.03	92.98	0.06	1253.31	34.27	1151.81	0.08	172.5	708.75	46.49	84.47
MD_A_42	inactive disease	0.03	8.45	125.85	17.65	0.06	263.99	26.56	0.02	108.6	3052.5	406.02	173.86	571.26	95.59	80	37.45	40.96
MD_A_19	persistent activity	18.98	0.06	1743.61	0.08	0.05	20.65	0.05	0.02	40.73	2046.28	20.46	0.03	0.03	327.52	93.31	71.94	0.09
MD_A_56	inactive disease	16.54	0.02	1088.22	23.96	0.04	103.15	0.01	0.06	27.5	1655.63	27.39	0.06	0.08	77.39	1035.98	0	32.8
MD_A_26	persistent activity	86.37	0.02	584.38	55.33	0.02	0.07	0.04	37.94	14.27	1634.59	0.08	41.04	49.29	28.21	39.84	27.19	24.3
MD_A_49	inactive disease	3788.3	0.08	6121.59	2808.02	0.09	5900.44	0.02	1239.38	5074.31	46393.6	1563.76	2077.24	9819.43	0.07	0.05	4536.11	528.17
MD_A_30	baseline	0.03	15.41	0.04	15.73	12.45	75.2	0.04	0.03	67.37	5272.73	45.29	0.09	0.05	143.95	0.04	234.67	164.91
MD_A_36	persistent activity	0.04	40.28	3706.41	38.56	7.97	1189.93	37.15	0.05	426.18	5331.84	0.09	537.62	1164.86	313.56	0	302.03	218.4
MD_A_57	inactive disease	0.04	0.02	745.47	0.05	3139.03	74.3	0.03	212.55	0.01	878.17	61.96	0.06	306.25	150.59	0.04	1444.94	218.68
MD_A_32	baseline	47.55	0.07	2540.26	78.66	0.08	157.31	37.31	196.65	98.17	5228	93.17	0.04	0	236.55	364.21	438.48	2169.86
MD_A_37	persistent activity	11.93	15.94	0.07	0.08	0.09	29.93	0.04	127.03	0.03	3342.78	46.71	0.1	0.09	42.63	66.95	264.02	56.2
MD_A_58	persistent activity	0.02	0.09	764.27	6.08	0.1	0.03	0.02	0.08	0	1283.36	18.92	0.06	111.59	107.25	0.01	97.09	363.1
MD_A_70	inactive disease	32.61	0.03	81.1	0.01	5.52	0.03	0.07	25.17	0.04	692.73	0.04	0.04	37.71	30.25	0.04	181.59	26.97
MD_A_96	inactive disease	24.95	5.47	279.63	14.26	0.06	24.52	0.05	47.66	26.23	960.73	35.02	0.04	0.04	31.89	0	289.01	303.14
MD_A_71	inactive disease	1.96	1.49	70.45	2.72	1.44	20.9	1.53	6.42	9.66	74.52	4.21	0.03	17.76	1.04	13.27	62.62	0.04
MD_A_74	persistent activity	19.99	1.31	56.89	10.74	0.07	0.06	0.07	6.64	0.07	174.79	3.8	3.29	47.74	7.75	0.02	58.09	18.29
MD_A_105	persistent activity	0.09	0.02	68.83	0.04	0.09	0.04	0.06	35.81	0.09	37.25	0.05	129.67	0.04	0.04	38.24	94.16	0.06
MD_A_77	inactive disease	0.08	0.08	2828.74	0.08	1447.27	127.62	0.05	131.85	0.04	1975.55	69.06	171.23	452.13	125.06	41.3	800.36	0.1
MD_A_102	inactive disease	66.6	0.06	950.71	34.26	0.06	1022.81	0.1	232.77	300.03	1599.11	0.05	0.08	733.79	160.52	0.02	1250.29	1139.69
MD_A_81	baseline	576.14	9.89	473.76	115.23	0.1	0.01	0.07	49.15	0.1	779.44	129.99	186.99	31.99	0.06	87.93	284.09	36.94
MD_A_86	persistent activity	404.07	0.01	165.32	46.95	0.02	0.06	0.07	67.26	121.93	895.94	92.86	183.54	149.18	0.07	160.93	0.07	65.56
MD_A_97	inactive disease	0.01	0.01	0.03	0.04	1233.8	0.05	0.03	72.03	0.06	177.81	46.52	0.04	72.62	0.09	21.82	551.02	0.02
MD_A_9	persistent activity	52.95	80.93	144.74	25.14	107.79	4.99	3.03	3.26	9.31	652.94	2.92	140.38	7.05	22.56	7.32	0.02	10.45
MD_A_10	baseline	84.75	9.61	846.27	38.31	34.3	25.19	2.96	0.07	24.5	555.12	44.14	217.88	40.31	132.01	0.07	0.07	17.19
MD_A_15	inactive disease	578.08	0.05	5809.44	0.06	0.02	0.06	52.79	366.26	0.02	572.17	194.53	5927.77	0.08	0.03	3282.83	493.67	0.05
MD_A_21	baseline	0.06	55.38	429.19	93.71	0.01	0.08	0.06	139.04	0.05	1958.96	0.02	343.23	0.05	248.22	526.35	392.26	254.45
MD_A_28	inactive disease	55.38	0	7477.42	0.08	66.66	195.29	81.22	295.26	157.27	7894.61	202.5	0.04	811.97	186.94	161.15	1684.65	263.61
MD_A_35	inactive disease	0.04	0.06	6814	0.07	77.68	0.02	0.02	233.57	0.02	4128.3	604.14	0.01	0.01	746.59	0.04	1076.43	391.56
MD_A_43	persistent activity	280.55	0.05	2927.58	106.26	17.37	0.06	63.77	0.03	238.46	6022.05	62.63	0.06	269.21	145.53	332.37	166.35	712.14
MD_A_51	persistent activity	0	0.01	3268.55	66.22	5.31	0.08	38.42	0.01	149.93	2580.61	0.08	0.1	0.03	126.23	341.55	275.77	474.35
MD_A_53	persistent activity	0.02	0.06	4519.69	179.15	0.04	136.35	58.37	0.09	0.06	3763.65	119.42	0.05	0.01	0.01	695.72	218.83	124.3
MD_A_61	baseline	93.19	43.62	488.16	87.4	0.09	77.03	0.09	34.94	93.12	717.77	19.41	7.72	98.31	27.39	29.54	49.51	0.04
MD_A_66	persistent activity	53.54	0.01	104.86	0.05	0.08	330.91	0.06	36.32	239.55	1076.72	84.28	0.05	333.23	56.71	0.08	389.12	56.95
MD_A_67	persistent activity	412.02	23.47	0.09	236.27	5.62	302.5	0.06	58.29	296.97	1246.31	30.59	128.01	422.91	0.04	182.62	353.81	46.36
MD_A_3	baseline	0.1	0.02	2736.96	0	12.15	7.04	3.39	3.7	21.61	0.09	28.94	0.04	0.07	128	61.97	0.1	346.69
MD_A_72	inactive disease	0.05	0.01	306.55	0.07	583.25	113.94	0.09	53.06	0.01	1091.06	46.13	0.08	91.55	102.84	0.01	299.68	225.32
MD_A_76	persistent activity	167.11	0.08	367.92	0.1	14.99	109.29	42.97	113.72	430.28	1213.89	163.46	0.02	0.01	128.65	547.86	793.27	71.19
MD_A_85	inactive disease	1065.06	0.04	272.4	142.48	0.01	0.01	0.08	51.71	0.03	116.52	32.45	386.73	0.07	80	219.96	179.91	56.25
MD_A_101	persistent activity	0	0.05	0.07	0.08	466.87	42.25	0.01	58.69	0.06	404.37	34.11	51.61	113.35	135.23	84.99	307.9	60.59
MD_A_109	inactive disease	628.86	10.41	0.08	266.12	0.07	528.25	0.02	47.75	514.89	1360.06	19.18	0.06	616.79	54.18	397.62	329.42	38.77
MDP-IGG-S1	baseline	22.28	0.08	1667.06	54.4	84.13	25.18	2.75	8.28	0	1891.23	18.61	0.05	0.07	19.94	27.4	0.07	15.11
MDP-IGG-S2	baseline	273.38	0.02	1371.21	0	134.55	43.48	95.8	0.06	48.34	3068.73	51.89	40.04	81.29	0.02	230.94	239.85	1407.63
MDP-IGG-S7	baseline	22.08	5.54	0.02	26.83	49.67	50.11	0.04	3.24	29.03	845.83	7.27	0.02	115.43	19.86	0	0.04	48.97
MDP-IGG-S37	persistent activity	576.38	100.89	131.46	240.39	0.04	0.09	0.02	0.09	485.08	3205.78	0.05	118.25	195.46	0.05	194.35	243.85	24.53
MDP-IGG-S32	baseline	101.64	13.5	162.42	0.08	865.43	62.96	0.04	110.76	0.07	52.27	0.06	0.03	389.33	142.08	39.82	476.68	372.6
MDP-IGG-S55	inactive disease	33.77	0.05	1877.32	20.31	13.65	71.29	53.31	0.06	216.79	289.84	434.52	84.96	242.97	153.14	0	0.03	190.04
MDP-IGG-S45	baseline	424.08	0.04	0.09	48.37	0.1	0.04	0.06	0.08	0.05	3373.95	67.32	879	0.03	225.21	433.45	0.07	185.85
MDP-IGG-S56	inactive disease	1.31	0.36	291.33	0.96	0.7	8.04	1.32	0.04	6.24	235.8	12.19	0.04	0.02	18.9	14.93	0.07	6.89
MDP-IGG-S9	baseline	98.76	8.1	12.13	0.01	29.42	7.57	1.2	0.04	11.96	359.12	15.6	98.95	21.59	17.87	36.08	0.02	102.91
MDP-IGG-S8	baseline	120.54	2.05	431.17	8.31	155.89	0.07	0.03	0.01	0.05	56	3.22	36.45	5.63	17.96	13.21	0.04	0.07
MDP-IGG-S19	baseline	11.32	0.54	12.99	5.02	79.11	6.01	0.08	0.03	0.1	116.9	2.51	3	17.79	7.84	9.23	0.04	10.13
MDP-IGG-S22	baseline	106.81	125.79	4284.02	0.01	29.22	2431.09	182.15	545.5	676.93	11064.8	1490.83	239.54	1905.24	583.33	611.33	1008.81	294.03
MDP-IGG-S27	baseline	74.33	222.8	861.95	85.2	0.03	340.13	0.09	0.05	399.64	2171.29	0.06	0.07	460.4	77.3	0.09	301.27	53.53
MDP-IGG-S28	baseline	118.12	0.04	474.01	102.8	0.09	165.38	0.05	47.2	0.09	1388.1	25.9	0.02	207.61	73.56	100.15	302.78	37.28
N-00-3	CTRL	0.01	5.4	3.9	0.08	26.27	45.71	12.12	38.62	44.26	1054.95	505.02	0.1	132.42	163.98	20.63	0.01	0.09
N-00-4	CTRL	0.09	8	176.88	7.11	36.62	12.78	10.32	0.05	0.04	1368.24	75.37	0.02	17.68	126.2	0.09	0.05	0.04
N-00-5	CTRL	4.82	0.04	0.05	6.42	25.5	71.23	2.82	0.06	45.64	0.08	78.36	0.01	200.8	45.22	0.09	0.02	41.45
N-05-7	CTRL	0.02	2.86	1834.1	0.08	42.79	21.13	3.79	0.04	5.62	1844.94	11.88	0.07	10.2	60.03	425.47	0.07	17.66
N-01-1	CTRL	15.25	0.02	1038.43	9.49	21.37	0.04	0.01	0.02	0.05	1190.63	13.65	0	0.08	41.79	37.28	0.07	14.21
N-01-2	CTRL	16.65	4.04	749.15	10.88	29.48	0.02	1.7	4.08	0.03	0.06	25.38	8.3	0	77.31	49.1	0	29.56
N-02-6	CTRL	10.87	2.62	1110.87	10.59	29.09	17.95	2.92	25.36	13.8	0.09	13.5	0.09	18.01	0.03	14.35	0.07	427
N-02-7	CTRL	8.18	14.95	17.07	9.92	37.53	12.34	8.26	8.03	11.13	0.06	30.72	0.07	11.25	0.05	12.66	0.1	43.06
N-03-3	CTRL	0.08	25.63	2186.46	0.01	22	0.06	0.03	0.05	0.07	1972.58	108.75	0.02	0.1	116.2	10.37	0.1	0.03
N-03-6	CTRL	0.01	8.22	1933.45	3.15	48.28	53.02	29.1	43.09	62.64	0.01	89.13	68.45	76.45	4.56	17.16	0.04	18.73
N-03-7	CTRL	8.88	13.99	285.48	17.46	16.94	22.16	3.71	3.09	29.47	1103.15	14.15	0.07	17.7	21.23	19	0.09	0.08
N-03-8	CTRL	11.09	0.09	2327.83	0.1	0.04	14.68	6.7	0.04	47.21	0.04	107.16	31.66	89.3	69.04	0.01	0.01	36.82
N-04-1	CTRL	73.09	7.86	1739.9	45.76	21.42	10.02	3.15	0.08	18.49	0.07	14.51	24.06	16.35	55.32	19.85	0.09	2.86
N-04-2	CTRL	3.55	0.03	816.05	4.11	16.92	4.56	4.05	0.04	3.61	1164.36	5.51	0.08	0.1	11.84	32.97	0.04	35.48
N-04-8	CTRL	3.39	3.69	0.05	3.53	0.02	27.85	4.35	3.28	6.8	931.51	15.99	18.28	13.66	51.3	24.74	0.07	152.42
N-05-4	CTRL	25.8	8.36	2314.69	28.01	0.06	28.68	0.07	0.1	42.03	2021.27	8.93	57.87	100.5	75.06	13.19	0.01	28.28
N-05-5	CTRL	4.55	0.06	0.05	2.95	0.02	0	3.6	0.05	6.55	0.03	16.77	0.04	0.02	0.1	0	0.02	508.19
N-05-9	CTRL	39.46	6.53	142.57	26.9	12.12	21.87	5.1	0.09	26.36	1178.54	50.31	22.5	86.49	40.87	16.59	0.03	0.03
N-06-8	CTRL	0.03	0.01	796.11	0	13.51	13.14	19.8	0.07	23.67	1390.43	26.02	0.03	25.32	51.6	0.1	0.02	0.02
N-07-4	CTRL	57.43	0.09	0.05	0.09	0.02	0.06	0.01	0.04	0.08	1835.23	8.65	195.8	0	55.38	28.74	0.02	175.51
N-07-5	CTRL	11.23	19	0.07	5.61	0.09	4.47	7.61	0.08	113.5	1121.39	22.27	3.17	6.79	79.55	12.71	0.01	10.86
N-07-6	CTRL	0.07	1.96	0.08	0.03	0.08	16.58	1.68	0.03	5.18	1197.39	28.79	0	24.81	15.42	0.07	0.03	9.64
N-08-5	CTRL	0.1	5.57	1220.97	2.27	6.47	9.9	2.21	0.04	0.06	0.01	9.11	0.09	64.33	44.26	17.71	0.06	21.63
N-09-9	CTRL	37.97	5.46	1320.93	3.31	0.01	0.02	1.34	0.03	10.18	0.01	28.18	0.01	0.01	42.53	29.42	0.01	0.02
