# Supplementary material for: Fused Omics Data Models Reveal Gut Microbiome Signatures Specific of Inactive Stage of Juvenile Idiopathic Arthritis in Pediatric Patients
Source: Microorganisms. 2020 Oct 6;8(10):1540. doi: 10.3390/microorganisms8101540 (PMC7650812; doi:10.3390/microorganisms8101540)
Supplement: Supplementary file 1 [file microorganisms-08-01540-s001.zip › supplementary material_R1/Supplementary Table S3_ raw NMR.xls]

## Sheet: NMR umol g
Sample name	Disease Stage	Isobut	But	Leu	Val	Ile	Propionate	EtOH	Thr	Lactate	Ala	Acetate	Glu	Succ	Oxoglutarate	Asp	TMA	Lys	Choline	GABA	MeOH	Gly	Xyl	Gal	Glc	Urac	FUMA	U2	Tyr	U4	Phe	Trp	FA	U3	Trig
MD_A_1	baseline	3.02727	19.8182	4.7697	3.53939	2.90909	12.4364	1.09091	2.90909	1.41818	7.96364	46.3879	7.81818	0.972727	0.854545	2.65455	0.161616	1.89091	0.674747	1.23636	0.375758	3.78182	2.54545	1.78182	8.88889	1.05455	0.327273	0.109091	1.70909	0.218182	2.18182	0.181818	0.145455	0.0363636	0
MD_A_13	inactive disease	2.73	10.344	3.276	2.416	2.112	14.256	0.528	2.328	1.272	6.904	35.872	5.928	0.732	1.068	2.208	0.106667	1.44	0.221333	0.828	0.176	2.604	1.344	1.248	2.4	0.84	0.192	0.336	1.08	0.336	1.848	0.336	0.12	0.048	0.048
MD_A_12	persistent activity	1.32	12.336	2.812	1.648	1.584	25.296	2.688	1.848	1.32	7.856	67.92	2.376	0.366	1.812	1.68	0.218667	6.336	1.528	2.616	0.856	1.824	4.224	2.184	19.3333	0.72	0.096	0.48	1.272	0.36	1.184	0.264	0.168	0.168	0
MD_A_34	persistent activity	2.742	15.864	3.352	2.256	2.208	17.12	1.152	2.712	1.776	2.576	57.736	7.368	1.416	1.668	2.544	0.893333	3.12	0.872	1.572	0.48	2.568	3.504	2.376	12.2	1.224	0.18	0.456	1.08	0.504	1.648	0.312	0.264	0.12	0.168
MD_A_40	persistent activity	1.908	8.928	2.112	1.568	1.328	12.912	0.552	1.752	0.936	2.864	48.824	6.864	0.366	0.912	1.512	0.152	1.248	0.170667	0.636	0.248	1.728	2.016	1.992	3.46667	1.032	0.108	0.312	0.648	0.192	1.024	0.12	0.072	0.048	0.024
MD_A_14	baseline	5.22	32.64	3.216	2.064	1.968	13.136	1.632	2.52	1.656	4.96	41.328	3.6	1.362	1.884	2.4	0.168	2.112	0.221333	1.2	0.504	2.604	2.208	1.992	4.4	0.744	0.156	0.48	1.008	0.312	1.72	0.288	0.264	0.288	0.216
MD_A_41	persistent activity	5.838	42.792	4.648	2.768	3.136	10.64	9.432	5.52	3.552	7.928	124.792	7.152	24.36	1.968	4.176	0.138667	6	3.14133	4.068	1.704	2.76	4.272	2.664	15.0667	1.248	0.06	0.816	2.088	0.72	2.416	0.624	0.36	0.288	0.168
MD_A_16	baseline	9.546	69.72	3.308	1.52	1.728	26.4	12.984	2.568	1.68	4.792	111.536	3.984	0.438	1.824	1.992	0.133333	5.376	0.405333	1.932	0.48	1.896	2.4	2.592	15.8667	0.888	0.168	1.032	1.2	0.6	1.688	0.384	0.264	0.216	0.072
MD_A_42	inactive disease	3.69	11.544	4.236	3.152	2.592	18.288	0.936	3.936	2.736	8.752	51.808	7.104	0.642	1.476	2.88	0.157333	4.656	0.322667	2.172	0.328	3.456	1.584	1.704	3.2	0.984	0.252	0.384	1.368	0.456	2.08	0.288	0.12	0.096	0.024
MD_A_19	persistent activity	2.62326	10.1581	5.53488	4.42791	2.12093	13.8791	0.948837	2.34419	1.06047	10.1953	25.7116	7.81395	9.83721	1.2	1.6186	0.16124	5.24651	2.07132	2.0093	0.372093	4.07442	1.45116	1.95349	12.7132	1.28372	0.362791	0.446512	1.45116	0.446512	2.45581	0.446512	0.167442	0.055814	0.111628
MD_A_56	inactive disease	2.964	23.088	1.512	0.528	0.752	6.624	1.872	1.224	1.2	1.968	44.024	1.728	0.162	0.624	1.584	0.101333	2.064	0.144	1.044	0.376	0.948	1.104	1.128	12.4	0.36	0.084	0.312	0.576	0.264	0.8	0.168	0.096	0.096	0
MD_A_26	persistent activity	5.052	24	2.344	1.568	1.376	22.928	1.368	1.896	1.176	4.48	54.64	3.096	0.51	1.092	1.536	0.0986667	1.68	0.170667	1.224	0.312	1.74	1.776	1.152	3.46667	0.384	0.132	0.456	0.768	0.288	1.592	0.312	0.12	0.024	0
MD_A_49	inactive disease	5.352	25.68	3.04	2.096	2.128	18.016	0.96	2.136	1.368	5.984	50.944	4.032	0.576	1.044	1.56	0.12	2.832	0.245333	1.512	0.248	2.184	1.872	1.728	3.26667	0.648	0.108	0.456	0.984	0.24	1.792	0.144	0.072	0.024	0.024
MD_A_30	baseline	1.272	7.104	2.192	1.584	1.216	10.144	0.36	1.608	0.648	2.192	27.088	3.864	0.612	1.308	1.176	0.0693333	2.64	0.349333	1.632	0.328	1.872	1.824	1.92	10	0.576	0.384	0.144	0.72	0.216	0.92	0.12	0.048	0	0.072
MD_A_36	persistent activity	3.816	15.408	5.208	3.872	3.36	34.144	1.992	5.016	0.792	10.336	140.136	10.536	1.902	4.62	3.408	0.296	5.808	0.741333	3.036	1.168	3.84	3.696	2.496	6.2	0.72	0.372	0.864	1.512	0.552	2.368	0.408	0.288	0.168	0.144
MD_A_57	inactive disease	3.846	20.664	2.988	2.224	1.824	13.968	2.856	2.736	2.304	6.808	65.208	5.112	1.236	1.704	1.776	0.149333	4.992	0.648	1.788	0.32	3.096	1.728	1.416	5.06667	0.936	0.096	0.576	1.152	0.528	1.672	0.216	0.12	0.264	0.072
MD_A_32	baseline	1.578	4.68	1.928	1.376	1.232	9.808	1.152	1.08	0.624	2.288	8.32	3.048	0.27	0.804	1.104	0.378667	1.2	0.485333	0.9	0.2	1.608	2.88	4.704	4.86667	0.552	0.108	0.12	0.552	0.12	0.896	0.168	0.072	0.024	0
MD_A_37	persistent activity	1.236	5.04	1.2	0.72	0.688	8.336	0.408	0.96	0.576	2.024	9.744	1.992	0.222	0.768	0.912	0.0586667	1.68	0.664	1.08	0.136	1.008	1.008	0.936	11.6	0.36	0.048	0.288	0.552	0.168	0.824	0.24	0.048	0.024	0.048
MD_A_58	persistent activity	1.632	5.184	1.772	1.168	1.136	10.288	0.288	1.2	0.528	1.976	10.776	3.072	0.3	0.744	0.912	0.0453333	1.68	0.16	0.972	0.2	1.26	1.152	1.224	6.13333	0.528	0.096	0.216	0.696	0.336	1.032	0.216	0.072	0	0.024
MD_A_70	inactive disease	2.31	10.344	1.976	1.168	1.232	12.48	0.36	1.272	0.648	2.96	39.944	2.568	0.432	1.14	1.56	0.0693333	1.776	0.378667	1.356	0.984	1.44	1.152	1.056	8	0.504	0.06	1.272	0.768	0.288	1.2	0.216	0.072	0.024	0.096
MD_A_96	inactive disease	1.08	5.328	1.216	0.848	0.752	7.792	0.312	0.768	0.384	1.864	19.416	1.488	1.104	0.504	0.696	0.0453333	0.816	0.152	0.684	0.248	1.116	0.96	1.032	5.46667	0.384	0.036	0.288	0.528	0.144	0.704	0.144	0.048	0	0
MD_A_71	inactive disease	0.607143	1.68571	0.57619	0.4	0.361905	2.59048	0.171429	0.428571	0.257143	1.02857	8	1.11429	0.114286	0.271429	0.371429	0.0825397	0.4	0.0825397	0.257143	0.047619	0.5	0.8	0.8	1.11111	0.2	0.0142857	0.114286	0.257143	0.0571429	0.419048	0.0857143	0.0285714	0	0
MD_A_74	persistent activity	4.188	14.256	5.692	4.224	3.776	29.536	0.912	4.32	2.016	6.208	69.584	7.776	0.87	1.068	3.216	0.141333	3.744	0.44	1.5	1.064	4.212	1.728	2.328	4.86667	1.32	0.42	0.288	1.728	0.456	2.464	0.216	0.216	0.048	0
MD_A_105	persistent activity	0.24	1.728	0.316	0.128	0.16	4.08	0.384	1.272	0.432	0.608	8.392	0.432	3.624	0.264	0.312	0.016	0.864	0.064	0.408	0.296	0.384	0.864	0.768	2.53333	0.144	0.024	0.096	0.144	0.048	0.192	0.072	0.048	0.024	0
MD_A_77	inactive disease	0.096	6.912	1.672	0.912	0.912	7.184	0.528	2.904	2.88	2.72	25.552	2.16	0.558	0.996	1.104	0.048	2.448	0.152	0.972	0.376	1.092	1.296	1.32	9.26667	0.6	0.096	0.312	0.624	0.336	0.84	0.192	0.072	0.096	0.048
MD_A_102	inactive disease	1.188	4.848	2.84	2.016	1.632	10.256	0.432	2.328	0.912	2.528	28.064	3.048	0.324	1.632	0.936	0.0453333	1.248	0.181333	0.948	0.304	2.076	1.056	1.08	10.5333	0.552	0.192	0.168	0.912	0.36	1.392	0.216	0.096	0.024	0.072
MD_A_81	baseline	0.827586	5.71034	0.827586	0.496552	0.468966	2.62069	0.372414	0.62069	0.331034	1.24138	13.0621	0.786207	0.3	0.517241	0.537931	0.0321839	0.993103	0.252874	0.62069	0.124138	0.558621	1.65517	1.4069	4.36782	0.413793	0.0413793	0.248276	0.413793	0.124138	0.510345	0.165517	0.124138	0.0413793	0.0413793
MD_A_86	persistent activity	1.254	8.472	0.908	0.496	0.56	4.8	0.696	1.008	0.48	1.84	22.064	1.056	2.13	0.852	0.672	0.04	1.536	0.224	0.816	0.296	0.708	1.344	0.984	4.46667	0.216	0.048	0.24	0.384	0.144	0.528	0.12	0.048	0.072	0
MD_A_97	inactive disease	0.132	0.72	0.204	0.144	0.112	0.4	0.096	0.312	0.072	0.376	1.76	0.312	0.948	0.18	0.192	0.0106667	0.384	0.0293333	0.204	0.144	0.204	1.056	1.08	2	0.336	0.024	0.12	0.12	0.024	0.152	0.048	0.048	0	0
MD_A_9	persistent activity	4.596	36.288	2.34	1.536	1.536	16.224	1.656	2.304	1.56	5.096	59.776	5.16	0.834	1.068	2.208	0.128	1.68	0.269333	0.96	0.328	1.764	2.592	1.968	7.8	0.984	0.132	0.408	0.744	0.312	1.44	0.264	0.264	0.12	0.168
MD_A_10	baseline	4.176	33.744	1.912	1.12	1.136	11.168	0.72	1.536	1.2	4.272	60	2.424	0.294	0.6	1.248	0.0853333	1.776	0.218667	0.924	0.352	1.068	1.296	1.656	8.8	0.768	0.036	0.192	0.744	0.216	1.128	0.216	0.096	0.072	0.024
MD_A_15	inactive disease	3.18	28.56	1.136	0.592	0.64	7.792	4.416	1.248	2.208	2.52	83.92	2.808	10.236	0.66	0.984	0.0533333	1.248	0.253333	0.888	0.648	0.996	1.584	1.176	9.66667	0.408	0.036	0.312	0.48	0.216	0.616	0.096	0.12	0.048	0
MD_A_21	baseline	3.738	24.888	3.44	2.8	2.208	19.728	4.608	2.064	1.008	5.976	53.792	4.032	0.402	1.68	1.776	0.0906667	2.928	0.837333	2.832	0.88	2.724	1.776	3.72	11.6667	1.08	0.06	0.48	1.344	0.408	1.632	0.288	0.144	0.096	0.048
MD_A_28	inactive disease	0.672	5.712	0.74	0.448	0.432	7.52	0.312	0.696	0.504	1.504	23.28	2.232	0.6	0.972	0.84	0.064	1.728	1.42667	1.476	0.216	0.816	1.056	1.152	1.66667	0.504	0.048	0.288	0.336	0.12	0.568	0.12	0.048	0	0.024
MD_A_35	inactive disease	1.572	3.984	3.276	2.192	1.856	3.76	0.432	1.488	0.36	3.592	10.176	4.728	0.528	0.612	4.128	0.0533333	1.2	0.181333	0.672	0.24	2.664	0.96	1.704	1.93333	0.624	0.06	0.144	0.528	0.672	1.36	0.264	0.096	0	0
MD_A_43	persistent activity	1.884	11.616	1.788	1.248	1.2	18.016	1.128	1.512	0.408	1.64	23.288	2.28	2.94	0.792	0.816	0.08	1.776	0.122667	1.08	0.4	1.344	0.864	0.912	6.33333	0.312	0.24	0.192	0.672	0.144	0.848	0.144	0.048	0.024	0.024
MD_A_51	persistent activity	2.46	13.104	3.968	2.944	2.384	10.128	0.744	2.736	1.248	4.4	34.256	8.016	3.204	1.116	1.776	0.112	1.488	0.370667	1.356	0.808	5.292	1.92	1.992	8.13333	1.08	0.204	0.672	1.344	0.456	1.776	0.288	0.12	0.048	0.096
MD_A_53	persistent activity	1.074	5.928	1.528	1.136	0.96	8.848	0.864	0.984	0.672	2.008	13.944	3.144	0.642	0.684	1.176	0.157333	2.16	0.141333	0.804	0.224	1.32	0.912	1.032	13.1333	0.36	0.06	0.264	0.528	0.168	0.848	0.168	0.072	0.024	0.048
MD_A_61	baseline	1.152	6.816	1.104	0.768	0.752	6.128	0.384	1.056	0.648	2.496	24.44	2.472	0.222	0.564	0.912	0.0506667	2.592	0.136	0.516	0.176	1.248	1.104	1.176	2.2	0.6	0.06	0.264	0.432	0.144	0.736	0.168	0.096	0.048	0.024
MD_A_66	persistent activity	2.082	10.344	3.428	2.512	2.096	11.072	1.224	3.192	2.28	2.688	43.664	7.344	1.068	2.976	3.096	0.394667	2.544	1.41867	2.364	0.6	2.784	2.304	3.288	4.66667	0.792	0.156	0.408	1.008	0.36	1.64	0.336	0.144	0.024	0.024
MD_A_67	persistent activity	3.048	18.048	3.268	2.464	2.096	16.32	1.992	2.52	1.752	5.904	61.376	6.24	0.708	1.608	2.136	0.08	2.88	0.76	1.92	0.52	2.724	1.344	1.704	6.2	0.96	0.228	0.864	1.272	0.432	1.632	0.312	0.144	0.096	0.144
MD_A_3	baseline	2.358	7.704	2.552	1.872	1.344	9.808	1.248	0.768	0.576	3.896	42.8	3.624	0.432	1.428	1.344	0.245333	2.16	0.245333	1.62	0.288	1.632	2.4	1.344	6.6	0.528	0.06	0.84	0.792	0.264	1.296	0.264	0.048	0.024	0.072
MD_A_72	inactive disease	2.166	7.272	2.884	2.208	1.968	14.832	0.624	1.512	0.864	2.952	46.36	5.304	0.678	1.14	1.464	0.101333	1.632	0.237333	0.888	0.24	2.4	2.592	20.04	4.53333	0.984	0.228	0.576	0.888	0.312	1.416	0.312	0.144	0.096	0.12
MD_A_76	persistent activity	1.938	7.944	2.72	1.808	1.456	10.24	0.936	1.92	0.792	4.232	16.752	3.624	0.528	1.896	1.128	0.072	2.016	0.461333	1.56	0.376	2.196	2.304	1.128	18	0.36	0.156	0.216	1.056	0.48	1.304	0.216	0.048	0	0.072
MD_A_85	inactive disease	3.336	23.184	1.776	0.848	0.944	7.184	3.216	1.752	3.576	2.968	59.688	2.04	9.318	0.672	0.96	0.088	2.4	0.125333	1.116	0.528	1.488	1.536	1.296	20.2667	0.576	0.036	0.504	0.672	0.264	0.904	0.192	0.144	0.096	0.024
MD_A_101	persistent activity	4.566	24.072	6.808	4.992	3.952	14.752	1.632	3.864	2.136	12.648	58.88	12.024	4.674	1.596	3.072	0.162667	2.736	1.04533	2.208	0.952	6.684	2.496	2.544	14.5333	1.32	0.096	0.888	2.112	0.816	3.184	0.408	0.264	0.192	0.192
MD_A_109	inactive disease	3.96	23.568	4.088	2.656	2.512	27.952	5.424	3.312	2.52	9.44	90.76	6.48	1.26	3	2.568	0.189333	14.016	2.21867	2.64	0.416	3.432	2.016	1.728	7.86667	0.936	0.216	0.744	1.584	0.648	2.216	0.384	0.216	0.168	0.288
MDP-IGG-S1	baseline	0.042	18.024	2.764	2.048	1.744	9.056	1.392	2.736	2.592	2.648	17.088	6.744	2.76	2.784	3.528	0.514667	2.64	0.434667	1.98	0.432	2.46	3.12	2.976	2.8	0.504	0.12	0.768	0.6	0.36	0.984	0.456	0.144	0.024	0
MDP-IGG-S2	baseline	8.346	35.16	9.604	7.216	6.432	79.824	3.72	6	3	15.848	131.8	12.696	1.902	2.172	4.416	0.272	9.984	0.632	4.32	0.792	6.18	3.168	3.96	15.4	2.232	0.36	0.816	3.024	1.104	4.032	0.528	0.312	0.312	0.168
MDP-IGG-S7	baseline	5.91	19.72	3.19333	2.34667	2	17.6267	0.76	2.56	1.6	6.56	45.1467	5.6	0.48	1.2	1.96	0.195556	2	0.342222	1.16	0.333333	2.76	2.32	2.04	2.88889	0.88	0.14	0.4	0.96	0.28	2.30667	0.28	0.16	0.04	0.04
MDP-IGG-S37	persistent activity	9.912	45.648	5.964	4.672	3.504	30.48	1.656	3.336	2.256	7.384	88.248	5.28	0.546	1.452	3.024	0.154667	2.592	0.426667	1.38	0.368	2.832	2.064	2.808	5.46667	0.936	0.264	0.552	1.272	0.384	3.016	0.384	0.168	0.096	0
MDP-IGG-S32	baseline	1.90244	10.478	2.03415	1.4439	1.2878	11.278	0.497561	1.63902	0.673171	2.76098	21.0829	3.07317	1.63902	1.05366	1.25854	0.0552846	1.87317	0.201626	1.58049	0.458537	2.04878	1.46341	1.40488	22.9268	0.643902	0.0585366	0.263415	0.790244	0.643902	1.16098	0.204878	0.117073	0	0.0292683
MDP-IGG-S55	inactive disease	2.064	9.936	2.704	2.048	1.744	13.136	0.384	1.728	0.768	4.272	36.976	4.632	0.39	1.536	1.56	0.08	2.016	0.208	1.536	0.248	2.628	1.392	1.44	21.4	0.864	0.144	0.528	1.08	1.248	1.488	0.336	0.096	0.024	0.072
MDP-IGG-S45	baseline	2.91	22.248	1.764	0.928	1.072	11.264	2.16	1.152	0.72	3.776	57.264	1.224	21.474	1.116	1.128	0.0746667	6.816	0.234667	1.656	1.128	1.02	1.248	1.128	10.4667	0.504	0.036	0.336	0.72	0.264	0.992	0.216	0.12	0.072	0
MDP-IGG-S56	inactive disease	2.58	10.848	4.32	3.312	2.608	13.152	2.808	2.328	1.272	6.8	50.352	5.328	1.536	1.452	2.4	0.637333	5.904	0.314667	2.004	0.4	3.516	1.68	1.464	16	0.696	0.348	0.528	1.488	0.384	2.128	0.504	0.192	0.072	0.096
MDP-IGG-S9	baseline	1.998	14.52	1.092	0.496	0.656	14.64	1.32	1.344	1.056	1.672	28.48	1.176	10.812	0.54	0.888	0.072	1.92	0.258667	0.936	0.992	0.852	0.96	1.08	9.73333	0.48	0.036	0.288	0.528	0.192	0.656	0.168	0.072	0.024	0
MDP-IGG-S8	baseline	0.864	7.344	0.492	0.304	0.32	2.256	0.48	0.768	0.264	0.896	16.456	0.792	1.392	0.228	0.312	0.0213333	1.2	0.048	0.336	0.096	0.42	0.96	0.864	4	0.192	0.048	0.12	0.216	0.072	0.24	0.072	0.048	0	0
MDP-IGG-S19	baseline	1.812	12.72	1.792	1.2	1.136	9.536	0.984	2.688	2.808	3.176	38.352	3.096	1.266	1.104	1.128	0.0533333	1.296	0.418667	0.996	0.552	1.188	1.104	1.056	4.53333	0.48	0.06	0.528	0.768	0.36	1.008	0.192	0.12	0	0.096
MDP-IGG-S22	baseline	0.954	5.352	2.08	1.44	1.296	3.776	1.104	1.776	0.672	3.376	28.576	2.976	0.468	1.296	1.224	0.0533333	2.064	0.397333	1.32	0.336	1.488	1.008	1.008	4	0.456	0.072	0.216	0.864	0.576	1.048	0.264	0.096	0.12	0.048
MDP-IGG-S27	baseline	5.86071	27.3	4.42143	3	3.08571	21.7143	0.9	2.95714	1.67143	7.81429	62.7	6.42857	0.825	1.02857	1.92857	0.1	2.05714	0.452381	1.09286	0.257143	3.04286	40.6286	148.757	104.762	5.82857	0.9	2.74286	2.01429	0.514286	3.11429	0.728571	0.385714	0.3	0.171429
MDP-IGG-S28	baseline	2.106	7.224	2.076	1.536	1.36	9.872	0.312	1.632	0.864	2.696	33.568	3.48	3.186	0.696	1.152	0.0613333	1.056	0.248	0.828	0.232	1.8	1.296	1.536	7.26667	0.48	0.084	0.288	0.768	0.192	1.232	0.216	0.048	0	0.024
N-00-3	CTRL	11.436	46.56	3.028	1.856	2.08	43.264	1.872	3.168	2.76	6.552	108.744	7.368	0.894	2.592	3.96	0.224	2.928	0.517333	1.812	0.328	2.46	2.496	2.712	4.26667	0.84	0.108	0.696	0.888	0.36	2.952	0.408	0.168	0.048	0
N-00-4	CTRL	0.096	8.784	1.1	0.624	0.848	4.928	0.744	1.32	1.152	1.92	11.72	2.712	0.336	1.632	2.856	0.117333	1.728	0.456	1.332	0.312	0.984	2.016	2.256	2.8	0.384	0.096	0.48	0.456	0.264	0.768	0.288	0.192	0.24	0.072
N-00-5	CTRL	2.694	8.328	1.62	1.168	0.928	11.616	0.6	1.08	0.888	3.096	37.568	2.928	0.27	1.08	1.272	0.136	1.2	0.146667	0.708	0.2	1.188	1.104	1.152	1.33333	0.24	0.048	0.312	0.576	0.168	1.216	0.192	0.096	0.048	0.024
N-05-7	CTRL	6.006	29.448	7.8	5.888	4.768	21.728	2.304	5.256	2.832	6.832	80.608	13.512	5.232	2.436	4.44	0.213333	4.032	1.50667	2.436	0.72	4.488	3.504	4.632	7.33333	1.464	0.588	0.528	1.992	0.792	2.752	0.456	0.264	0.264	0.192
N-01-1	CTRL	2.7	11.184	1.536	1.008	1.024	12.272	0.624	1.56	1.464	3.296	30.504	4.896	0.486	1.152	1.776	0.336	1.2	0.362667	0.828	0.216	1.152	2.16	2.688	1.8	0.432	0.072	0.264	0.384	0.168	1.064	0.36	0.144	0.048	0.072
N-01-2	CTRL	7.21304	22.7478	5.78696	4.15652	3.6	34.2435	1.12174	4.04348	3.33913	6.34783	98.8783	10.4609	1.36304	2.04783	3.88696	0.246377	3.65217	0.472464	2.92174	0.504348	4.36957	7.4087	69.0783	18.4058	1.77391	0.169565	0.652174	1.98261	0.521739	3.74783	0.443478	0.469565	0.0782609	0.208696
N-02-6	CTRL	2.082	8.232	1.672	1.072	1.04	11.312	0.384	1.128	0.672	2.064	24.048	2.952	0.738	0.816	1.152	0.104	0.912	0.202667	0.564	0.2	1.152	1.008	1.224	1.86667	0.504	0.096	0.216	0.624	0.168	0.88	0.192	0.072	0.072	0.048
N-02-7	CTRL	3.048	14.496	1.372	0.896	0.912	9.904	0.576	1.32	1.08	2.328	24.344	2.784	0.252	0.816	1.44	0.181333	1.008	0.402667	0.6	0.144	1.2	0.768	0.936	1.53333	0.408	0.072	0.24	0.456	0.168	1.344	0.192	0.072	0	0
N-03-3	CTRL	2.28	10.512	1.652	1.12	1.008	12.896	0.792	1.704	1.344	4.36	57.744	5.952	0.396	1.26	1.92	0.109333	1.584	0.189333	0.876	0.272	1.536	1.2	1.296	2.93333	0.816	0.084	0.528	0.768	0.216	1.384	0.288	0.168	0.096	0.072
N-03-6	CTRL	1.638	11.208	1.292	0.784	0.928	9.472	0.624	1.488	1.272	2.16	25.416	3.24	0.36	1.62	2.544	0.128	2.112	0.477333	1.464	0.312	1.488	1.728	1.536	2.26667	0.432	0.096	0.552	0.48	0.24	1.048	0.288	0.12	0.048	0.072
N-03-7	CTRL	10.146	38.952	8.972	6.512	5.664	45.856	5.712	6.936	4.32	17.968	185.312	13.176	1.734	3.672	5.448	0.301333	5.52	0.581333	3.192	0.728	5.784	3.744	4.776	9.8	1.176	0.432	0.576	2.112	0.72	3.376	0.12	0.168	0.144	0
N-03-8	CTRL	3.552	16.32	2.924	1.824	1.776	12.608	1.248	2.04	1.512	5.048	42.992	5.736	2.472	1.128	1.776	0.130667	1.728	0.208	0.924	0.472	2.112	1.248	1.224	4.06667	0.624	0.144	0.24	0.984	0.312	1.816	0.216	0.096	0.024	0.048
N-04-1	CTRL	2.484	6.144	2.384	1.568	1.328	6.496	0.576	0.792	0.6	3.176	8.464	3.888	1.062	0.744	1.008	0.112	1.008	0.117333	0.624	0.16	1.776	0.96	1.032	1.46667	0.336	0.12	0.672	0.864	0.408	1.136	0.216	0.072	0	0
N-04-2	CTRL	1.788	8.88	1.572	0.992	0.976	11.312	0.384	0.912	0.576	2	41.376	2.136	0.342	0.66	0.96	0.0613333	0.864	0.797333	0.708	0.336	0.864	0.816	1.152	6	0.504	0.168	0.24	0.624	0.216	0.88	0.12	0.048	0	0.072
N-04-8	CTRL	2.04	10.8	2.016	1.168	1.088	7.744	0.552	2.952	1.272	4.32	30.464	3.192	0.822	0.84	1.248	0.08	1.92	0.248	0.9	0.192	1.368	1.008	1.104	4.66667	0.576	0.072	0.192	0.696	0.216	1.192	0.144	0.12	0.048	0.072
N-05-4	CTRL	2.346	8.568	1.584	1.024	0.992	16.24	0.456	1.392	0.816	3.496	39.664	3.408	0.888	0.864	1.104	0.072	2.064	0.165333	1.476	0.216	1.404	1.104	1.128	5.46667	0.504	0.084	0.36	0.624	0.216	1.256	0.216	0.096	0.048	0.072
N-05-5	CTRL	4.47	11.4	3.036	2.304	1.856	10.544	14.184	2.112	1.008	4.48	26.584	4.608	0.99	1.584	1.92	0.266667	1.104	0.245333	0.732	0.232	3.924	1.152	1.92	2.6	0.432	0.18	0.336	0.912	0.24	1.416	0.216	0.072	0.024	0.024
N-05-9	CTRL	1.86	9.696	2	1.312	0.96	7.232	0.672	1.8	1.2	5.392	44.016	2.712	0.384	0.756	1.104	0.088	2.88	0.293333	0.936	0.328	1.668	2.448	1.272	4.46667	0.576	0.036	0.096	0.72	0.24	1.128	0.072	0.024	0	0.024
N-06-8	CTRL	2.046	8.568	2.52	1.84	1.296	10.704	0.696	1.824	1.104	4.264	36.104	4.608	0.456	1.116	1.512	0.0933333	1.44	0.301333	0.792	0.24	2.208	1.152	1.248	4	0.744	0.096	0.36	0.744	0.24	1.472	0.312	0.168	0.048	0.048
N-07-4	CTRL	6.828	42.48	3.724	2.24	2.32	19.936	1.8	2.112	1.776	6.376	95.232	3.768	9.672	1.104	1.704	0.141333	2.88	0.288	1.74	1.12	1.44	1.68	1.608	11.2667	0.696	0.024	0.456	1.56	0.408	2.216	0.288	0.144	0.096	0.024
N-07-5	CTRL	4.398	24.216	4.368	3.152	2.88	17.104	1.104	3.144	2.28	7.84	68.24	7.488	2.862	1.104	2.4	0.333333	1.968	0.346667	1.128	0.904	2.952	1.104	1.44	4.8	1.008	0.072	0.24	1.416	0.384	2.128	0.264	0.408	0.024	0.096
N-07-6	CTRL	2.67	8.664	2.416	1.824	1.664	11.12	0.336	1.752	0.912	4.616	21.736	3.768	1.11	0.792	1.272	0.232	1.296	0.976	0.744	0.16	2.04	1.056	1.2	2.13333	0.528	0.096	0.264	0.888	0.216	1.408	0.192	0.072	0.024	0.024
N-08-5	CTRL	2.112	5.616	0.652	0.384	0.416	5.264	5.352	2.52	3.72	1.432	21.88	1.8	0.444	1.008	0.744	0.048	1.104	0.0613333	1.152	0.552	1.164	1.2	1.128	11.2	0.312	0.06	0.456	0.288	0.168	0.352	0.072	0.096	0.024	0.072
N-09-9	CTRL	1.008	9.264	1.316	0.944	0.832	5.76	0.912	1.656	1.536	2.728	30.312	2.304	4.986	0.612	1.224	0.064	2.016	0.216	1.032	1.32	1.368	1.392	1.248	8.06667	0.768	0.036	0.288	0.528	0.216	0.68	0.192	0.096	0.048	0.072
